# Supplementary material for: TNAP—a potential cytokine in the cerebral inflammation in spastic cerebral palsy
Source: Front Mol Neurosci. 2022 Sep 14;15:926791. doi: 10.3389/fnmol.2022.926791 (PMC9515907; doi:10.3389/fnmol.2022.926791)
Supplement: Supplementary file 1 [file Table_1.xlsx]

## Sheet: 3B_danbai_heat
Gene_Symbol	ST1	ST2	ST3	ST4	Ctrl1	Ctrl2	Ctrl3	Ctrl4
FN1	0.00678425	0.00684784	1.04227	1.21389	1.36575	1.27457	1.38652	1.92158
APOC1	0.923056	0.48947	0.731555	0.825451	1.50163	1.3724	0.993454	1.50225
CLEC3B	0.0503017	0.0507731	0.0524475	0.0456088	0.0485662	0.854051	1.06343	2.34472
APOC2	0.523816	0.783556	0.734024	0.83345	1.41082	1.33646	1.19843	1.33025
F13B	0.0787105	0.0715633	0.0777634	0.0817022	0.0781646	2.00741	1.68648	1.52148
FLNA	0.0201594	0.0203483	0.0210194	0.0182786	0.981856	0.928227	1.03427	2.65442
ICAM1	0.219047	0.2087	0.240762	0.208517	1.01389	1.05932	1.07378	1.41522
F7	0.0759043	0.139732	0.104663	1.10396	1.20148	0.994257	1.20344	1.03518
DPT	0.00986566	0.00995813	0.0102865	1.15018	1.43808	1.40072	1.40768	2.30457
LSAMP	0.00439365	0.103035	0.097767	0.08359	1.46277	1.54157	1.40278	1.89472
ADAMDEC1	0.0181995	0.01837	0.0189758	1.48607	1.72855	1.64968	1.50628	1.74296
RP1	0.0101741	0.0102695	0.0106081	0.00922493	0.00982309	2.80302	2.82991	2.27758
BNC2	0.00564789	0.00570082	0.00588883	1.6423	1.79712	1.64928	1.57414	1.49366
LTBP1	0.0700139	0.0743791	0.0648746	1.31098	1.79394	1.03031	1.0463	1.36066
RTN4RL2	0.0718374	0.0778405	0.0706771	0.0654205	1.31581	1.27935	1.83789	1.36259
GOT1	0.0746784	0.0796636	0.0980412	1.21627	1.37951	1.27022	1.21589	1.01489
FAM3C	0.104805	0.101443	0.0955552	0.0916436	0.0877526	1.28907	1.65588	2.19187
ALPL	0.0221371	0.0223445	0.0230814	0.557772	0.739168	0.897889	1.12696	1.91255
CLIC1	0.0214027	0.0216033	0.0223157	0.019406	0.0206643	2.99184	2.64182	2.64252
ARF3	0.0207613	0.0209559	0.021647	0.0188244	2.36508	1.82359	2.73582	1.40031
EEF1A1	0.0214846	0.0216859	0.0224011	0.0194802	0.0207433	2.56714	3.28943	2.46529
FABP1	0.00824889	0.0083262	0.00860079	0.00747932	0.0079643	2.21939	2.03493	3.90479
TYSND1	0.00395775	0.00399484	0.00412659	0.00358852	1.89033	2.46194	2.29393	1.71841
CR1	0.00942389	0.00951221	0.00982591	0.0085447	2.01175	2.25775	2.42941	1.6499
SELENBP1	0.0114198	0.0115268	0.011907	0.0103544	0.0110258	2.92254	2.50152	2.86895
LIMA1	0.00518934	0.00523797	0.00541071	0.0047052	2.21864	2.05049	2.72068	1.406
TMEM135	0.924	0.531858	0.683128	0.815809	1.01835	1.23	1.21008	1.83322
SERPINA1	1.29522	0.81875	1.35119	2.08153	0.691584	0.638274	0.679671	0.579539
C4BPA	1.17159	0.81907	1.36849	1.80573	0.950615	0.76755	0.806337	0.489566
HBB	2.08872	1.06456	0.828799	1.60049	0.811406	0.609552	0.569344	0.525719
PF4	1.42513	1.33034	0.862517	1.94162	0.981743	0.58884	0.763653	0.535725
LTF	1.81443	1.03649	1.19198	1.22898	0.733821	0.678285	0.687641	0.669314
HBA2	1.75958	1.18271	0.755779	1.58909	0.860935	0.633571	0.653009	0.723245
NPTXR	0.932811	1.73562	1.65525	0.903348	0.874188	0.752295	0.983229	0.577637
H2AFV	1.77419	1.05564	1.37184	1.33692	0.788206	0.642104	0.707704	0.652429
KIF15	1.52227	1.38512	1.68142	0.961648	0.88005	0.626304	0.797185	0.542317
ZZEF1	0.860056	1.18016	1.29276	1.9884	1.14154	0.522545	0.719511	0.550955
