# Supplementary material for: TNAP—a potential cytokine in the cerebral inflammation in spastic cerebral palsy
Source: Front Mol Neurosci. 2022 Sep 14;15:926791. doi: 10.3389/fnmol.2022.926791 (PMC9515907; doi:10.3389/fnmol.2022.926791)
Supplement: Supplementary file 3 [file Table_3.xlsx]

## Sheet: Human
group	age	sexs	weight	CRP	25(OH)D	creatinine	the percentage of lymphocytes	Elisa-TNAP
Ctrl	21	male	12.6	4.4	44.3	27	32	255.364
Ctrl	14	female	11.4	5	54.13	25	28	186.056
Ctrl	25	male	13.5	1.52	47.93	29	28	187.981
Ctrl	13	female	10.9	4.15	63	30	25	190.139
Ctrl	16	male	10.6	7.15	65	27	15.3	206.475
Ctrl	12	male	10	5.56	65.29	29	30	197.257
Ctrl	12	male	10.5	7.52	39.89	28	20	248.655
Ctrl	19	female	10.8	5	52.05	27	35	232.553
Ctrl	19	male	11.5	5.65	57.2	29	32	248.48
Ctrl	17	male	11.1	1.61	35.14	30	31	202.128
Ctrl	16	female	10.9	3.3	49	31	33	229.14
Ctrl	12	female	9.9	1.08	60.8	32	29	250.639
Ctrl	25	female	13.1	6.85	30.3	30	26	214.409
Ctrl	12	male	9.6	6.3	43	31	30	239.554
Ctrl	8	female	9.1	0.94	38	29	27	220.243
Ctrl	23	female	14	2.14	48	30	25
Ctrl	12	male	10.9	4.88	51	30	26
Ctrl	15	female	10.8	1.98	42	29	25
Ctrl	17	male	11.3	1.41	56	30	30
Ctrl	21	female	12.6	2.27	42	29	29
ST	21	male	11	11	18.4	24	58.5	181.68
ST	13	female	9	12.1	16	23	47.2	168.699
ST	26	male	8.5	10.32	17	25	61.9	190.314
ST	13	female	7.7	10.7	20	21	52.8	198.803
ST	16	male	10	13.4	15	22	56.2	159.598
ST	12	male	6.5	12.4	16.8	22	64.2	180.046
ST	19	female	8.4	18.5	17	23	64.2	143.613
ST	19	male	8	14.25	13	21	57	147.667
ST	17	male	9.9	13.39	14	22	56.4	156.885
ST	16	male	9.1	11.2	16	24	73.1	178.996
ST	26	female	7.2	10.4	19	27	60	190.927
ST	12	female	6.5	15.99	15	21	52.5	136.787
ST	8	female	7.45	9.45	15	26	66.8
ST	25	female	10.4	9.06	19	21	62.2
ST	12	male	9.4	12.82	16	22	63.4
ST	15	female	10.2	8.91	15	22	55
ST	17	male	11.2	9.47	13	20	66.3
ST	21	female	12	13.2	16	23	68
Proteomic Analyses
Differential proteins	FN1	APOC1	CLEC3B	APOC2	F13B	FLNA	ICAM1	F7	DPT	LSAMP	ADAMDEC1	RP1	BNC2	LTBP1	RTN4RL2	GOT1	FAM3C	ALPL	CLIC1	ARF3	EEF1A1	FABP1	TYSND1	CR1	SELENBP1	LIMA1	TMEM135	SERPINA1	C4BPA	HBB	PF4	LTF	HBA2	NPTXR	H2AFV	KIF15	ZZEF1
Ctrl	1.36575	1.50163	0.0485662	1.41082	0.0781646	0.981856	1.01389	1.20148	1.43808	1.46277	1.72855	0.00982309	1.79712	1.79394	1.31581	1.37951	0.0877526	0.739168	0.0206643	2.36508	0.0207433	0.0079643	1.89033	2.01175	0.0110258	2.21864	1.01835	0.691584	0.950615	0.811406	0.981743	0.733821	0.860935	0.874188	0.788206	0.88005	1.14154
Ctrl	1.27457	1.3724	0.854051	1.33646	2.00741	0.928227	1.05932	0.994257	1.40072	1.54157	1.64968	2.80302	1.64928	1.03031	1.27935	1.27022	1.28907	0.897889	2.99184	1.82359	2.56714	2.21939	2.46194	2.25775	2.92254	2.05049	1.23	0.638274	0.76755	0.609552	0.58884	0.678285	0.633571	0.752295	0.642104	0.626304	0.522545
Ctrl	1.38652	0.993454	1.06343	1.19843	1.68648	1.03427	1.07378	1.20344	1.40768	1.40278	1.50628	2.82991	1.57414	1.0463	1.83789	1.21589	1.65588	1.12696	2.64182	2.73582	3.28943	2.03493	2.29393	2.42941	2.50152	2.72068	1.21008	0.679671	0.806337	0.569344	0.763653	0.687641	0.653009	0.983229	0.707704	0.797185	0.719511
Ctrl	1.92158	1.50225	2.34472	1.33025	1.52148	2.65442	1.41522	1.03518	2.30457	1.89472	1.74296	2.27758	1.49366	1.36066	1.36259	1.01489	2.19187	1.91255	2.64252	1.40031	2.46529	3.90479	1.71841	1.6499	2.86895	1.406	1.83322	0.579539	0.489566	0.525719	0.535725	0.669314	0.723245	0.577637	0.652429	0.542317	0.550955
ST	0.00678425	0.923056	0.0503017	0.523816	0.0787105	0.0201594	0.219047	0.0759043	0.00986566	0.00439365	0.0181995	0.0101741	0.00564789	0.0700139	0.0718374	0.0746784	0.104805	0.0221371	0.0214027	0.0207613	0.0214846	0.00824889	0.00395775	0.00942389	0.0114198	0.00518934	0.924	1.29522	1.17159	2.08872	1.42513	1.81443	1.75958	0.932811	1.77419	1.52227	0.860056
ST	0.00684784	0.48947	0.0507731	0.783556	0.0715633	0.0203483	0.2087	0.139732	0.00995813	0.103035	0.01837	0.0102695	0.00570082	0.0743791	0.0778405	0.0796636	0.101443	0.0223445	0.0216033	0.0209559	0.0216859	0.0083262	0.00399484	0.00951221	0.0115268	0.00523797	0.531858	0.81875	0.81907	1.06456	1.33034	1.03649	1.18271	1.73562	1.05564	1.38512	1.18016
ST	1.04227	0.731555	0.0524475	0.734024	0.0777634	0.0210194	0.240762	0.104663	0.0102865	0.097767	0.0189758	0.0106081	0.00588883	0.0648746	0.0706771	0.0980412	0.0955552	0.0230814	0.0223157	0.021647	0.0224011	0.00860079	0.00412659	0.00982591	0.011907	0.00541071	0.683128	1.35119	1.36849	0.828799	0.862517	1.19198	0.755779	1.65525	1.37184	1.68142	1.29276
ST	1.21389	0.825451	0.0456088	0.83345	0.0817022	0.0182786	0.208517	1.10396	1.15018	0.08359	1.48607	0.00922493	1.6423	1.31098	0.0654205	1.21627	0.0916436	0.557772	0.019406	0.0188244	0.0194802	0.00747932	0.00358852	0.0085447	0.0103544	0.0047052	0.815809	2.08153	1.80573	1.60049	1.94162	1.22898	1.58909	0.903348	1.33692	0.961648	1.9884

## Sheet: Rat
weight
	group	P3	P5	P7	P9	P11	P13	P15	P17	P19	P21	P23	P25	P27	P29	P31	P33	P35	P37	P39	P41	P43
1	Sham	14	18	16	19	25	30	40	50	59	70	79	95	117	135	150	165	184	201	230	249	267
1	Sham	15	17	14	18	26	36	38	44	62	74	82	95	116	144	156	173	189	205	233	249	256
1	Sham	13	18	17	22	25	30	37	48	53	73	80	91	108	120	146	166	207	219	233	250	263
1	Sham	12	16	20	24	29	32	39	48	59	74	83	105	122	135	159	169	182	197	215	239	267
1	Sham	14	16	23	27	33	38	45	50	56	71	82	99	117	121	144	164	175	189	205	221	245
1	Sham	15	17	24	28	35	41	45	47	62	74	80	99	115	125	144	164	178	190	206	219	242
1	Sham	14	18	23	27	31	39	39	49	63	74	88	102	118	132	160	180	192	203	212	229	259
1	Sham	15	17	24	28	34	30	36	42	60	69	83	98	105	120	133	153	169	181	193	216	237
1	Sham	12	17	22	26	31	34	42	50	59	70	83	97	112	122	142	165	182	193	214	238	256
1	Sham	13	16	15	17	21	26	31	40	57	76	98	102	113	124	146	171	210	219	233	247	265
2	Model	15	18	15	17	19	25	32	44	53	63	73	83	91	108	120	125	138	152	159	162	171
2	Model	13	18	15	16	21	30	38	46	58	68	77	87	98	111	124	135	141	156	169	176	187
2	Model	14	19	17	19	26	30	37	49	56	62	73	78	90	103	119	122	132	146	154	159	167
2	Model	14	16	16	18	22	27	33	39	57	67	82	93	104	116	129	136	151	168	185	207	219
2	Model	14	18	16	18	26	36	40	45	56	72	85	99	121	132	142	153	164	171	178	193	190
2	Model	16	17	15	17	21	27	30	35	49	63	75	88	99	112	123	132	144	155	180	189	187
2	Model	14	19	15	20	29	33	35	41	56	66	78	89	101	120	135	149	166	180	194	208	227
2	Model	14	16	15	17	22	30	35	40	55	69	79	95	102	110	128	147	159	172	187	190	193
2	Model	13	17	14	18	24	28	35	42	50	62	71	86	95	101	111	128	155	163	175	180	186
2	Model	15	17	16	20	25	30	36	41	58	68	77	90	104	109	117	128	140	151	162	175	188
Righting reflex test
	group	P6	P7	P8	P9	P10	P11
	Sham	2	1.86	1.22	1.35	1.53	0.65
	Sham	3.97	1.92	1.34	1.53	1.31	1.03
	Sham	3.1	1.63	1.4	1.25	1.24	0.68
	Sham	1.15	0.97	0.97	1.88	0.81	0.69
	Sham	1.38	0.94	1.21	1.69	0.75	0.59
	Sham	1.1	1.41	1.03	1.19	0.53	0.5
	Sham	2.53	1.72	0.94	0.85	0.6	0.56
	Sham	2.31	1.22	1.09	1.16	0.88	0.88
	Model	1.88	3.9	2.38	3.22	2.09	1.5
	Model	2.53	12.56	1.78	1.34	1.31	1.1
	Model	3.78	7.75	7.5	3.12	2.22	1.66
	Model	1.82	3.62	1.75	1.87	0.9	1.06
	Model	2.38	2.72	2	1.94	1.81	0.97
	Model	1.85	3.79	2.12	1.91	1	0.94
	Model	2.22	2.62	1.91	1.78	1.72	1.38
	Model	2.57	1.97	1.87	1.81	0.91	1
Balance beam test
	group	the time to pass the crossbar	the number of slips of the hind limbs
	Sham	1	0
	Sham	2	1
	Sham	2	0
	Sham	2	0
	Sham	2	0
	Sham	2	0
	Sham	2	0
	Sham	1	0
	Model	4	6
	Model	5	2
	Model	4	1
	Model	4	4
	Model	3	4
	Model	4	3
	Model	5	5
	Model	2	2
blood-Elisa-P14
		TNAP	OPN	CRP	IL-6	IL-10	25(OH)D	IL-17
	group	P14	P14	P14	P14	P14	P14	P14
	Sham	32.7574	13.3432	612.807	50.4185	27.1255	19.0364	12.7411
	Sham	31.0394	13.1125	552.289	47.9147	26.3672	18.8565	12.6297
	Sham	32.7669	12.4255	596.853	47.6905	26.6605	18.5374	12.4272
	Sham	30.4233	11.7034	546.513	46.7562	25.9738	18.5316	12.3107
	Sham	30.6653	11.4527	546.788	45.2241	26.0095	18.1369	12.2247
	Sham	30.1812	11.2922	522.305	44.8691	25.2942	17.87	11.9158
	Sham	28.9929	10.7055	481.043	42.3466	24.729	16.6687	11.7538
	Sham	28.3987	10.6403	475.266	37.9557	23.9851	16.6281	11.6981
	Sham	28.0687	10.3996	470.04	36.8159	23.6059	16.4888	11.5513
	Sham	27.9476	10.184	463.438	34.7045	23.5702	16.187	11.5058
	Model	24.2287	21.3014	871.11	63.2923	20.5729	16.2102	21.4033
	Model	30.1482	21.1058	736.319	60.2467	21.0736	15.4848	20.7857
	Model	27.8706	20.2935	714.038	59.6301	21.0378	13.5871	20.7502
	Model	26.0661	20.1982	840.026	59.2377	19.0921	13.5001	19.8339
	Model	27.8266	18.6487	745.947	54.2115	21.8176	12.4381	19.5099
	Model	27.4965	17.0841	821.32	53.5202	20.1508	11.9448	19.2365
	Model	19.3874	16.3269	862.032	52.4738	18.9275	11.8171	19.201
	Model	18.7273	15.6549	980.868	51.278	21.1809	10.0007	18.715
	Model	16.7247	15.5747	874.136	51.2406	14.6855	9.75116	17.743
	Model	16.6037	15.1184	918.149	48.5874	15.4295	9.65831	17.4797
blood-Elisa-P42
		TNAP	OPN	CRP	IL-6	IL-10	25(OH)D	IL-17
	group	P42	P42	P42	P42	P42	P42	P42
	Sham	25.3925	14.667	617.759	48.5126	22.5115	13.7845	14.3966
	Sham	30.2667	15.4995	649.944	52.9409	24.9723	16.9124	16.2697
	Sham	33.8536	18.4882	834.799	61.2557	25.8307	18.6186	17.7177
	Sham	31.411	16.718	705.51	56.0426	25.0438	17.6727	17.6468
	Sham	31.4	15.7352	670.025	53.9686	25.0295	17.5508	16.9633
	Sham	32.8854	17.9115	773.181	60.0038	25.7806	18.5258	17.6974
	Sham	31.6201	16.9136	712.112	59.4246	25.5946	18.4851	17.6468
	Sham	30.2117	15.349	634.264	51.2406	24.822	15.6647	15.6723
	Sham	28.3742	15.1033	627.937	50.624	24.6647	15.5196	15.0547
	Sham	27.1749	14.7172	623.536	49.8766	24.4501	15.0786	14.9028
	Model	22.2862	17.0941	946.207	68.8417	20.4942	18.4387	17.257
	Model	25.0809	17.0791	845.802	67.3096	25.1869	18.4271	17.1051
	Model	24.8499	17.0741	792.711	66.5995	20.6802	18.3923	17.0595
	Model	23.8596	17.0339	848.003	64.9553	20.7302	17.899	17.0443
	Model	20.9989	16.8835	945.382	60.8072	19.9577	17.6262	15.6065
	Model	20.9329	16.7682	955.285	59.8543	19.3854	17.574	15.242
	Model	29.383	16.0962	742.646	59.2938	23.6989	16.808	14.7358
	Model	29.24	15.4694	750.074	57.2758	21.5314	16.7093	14.6041
	Model	28.9869	14.3411	774.281	56.6218	24.4	16.158	13.9358
	Model	27.8976	13.8547	835.624	50.1569	23.5845	15.6241	13.3688
cortex-Western blot-P14
		TNAP	IL-10	IL-6	NF-kB
		P14	P14	P14	P14
	Sham	2.53516	3.94874	0.225784	0.322723
	Sham	1.69532	1.97509	0.84668	0.346149
	Sham	2.17063	3.42098	0.643078	0.355305
	Sham	1.25414	2.20611	0.696034	0.390562
	Sham	1.5444	1.82246	0.756902	0.315445
	Sham	1.20455	2.21886	0.366445	0.386031
	Model	0.067652	1.50227	0.611653	0.411851
	Model	1.24513	1.55559	0.913699	0.458087
	Model	0.999843	1.20455	0.853054	0.484205
	Model	0.52559	1.41133	0.905282	0.432904
	Model	0.842771	1.5444	0.784411	0.426674
	Model	0.838661	1.18031	1.19031	0.464018
cortex-Western blot-P42
		TNAP	IL-10	IL-6	NF-kB
		P42	P42	P42	P42
	Sham	0.631724	1.08968	0.226791	0.0522471
	Sham	0.674049	0.842771	0.373956	0.0531863
	Sham	0.833312	0.492759	0.308128	0.0963923
	Sham	0.711992	0.838661	0.469571	0.0723088
	Sham	0.664828	1.04816	0.344835	0.00604353
	Sham	0.870306	0.65752	0.482595	0.0674238
	Model	0.323999	0.604007	0.579731	0.152416
	Model	0.509211	0.611653	0.486359	0.0767417
	Model	0.410963	0.225784	0.458395	0.124748
	Model	0.537961	0.366445	0.553505	0.181421
	Model	0.0738043	0.55829	0.629174	0.0989589
	Model	0.074641	0.392315	0.551103	0.262373
