# Supplementary material for: TNAP—a potential cytokine in the cerebral inflammation in spastic cerebral palsy
Source: Front Mol Neurosci. 2022 Sep 14;15:926791. doi: 10.3389/fnmol.2022.926791 (PMC9515907; doi:10.3389/fnmol.2022.926791)
Supplement: Supplementary file 5 [file Data_Sheet_1.ZIP]

Archive with 26 entries (26 files):
- Rat-weight.spv
- Rat-weight.sav
- Rat-cortex-westernblot-P42.spv
- Rat-cortex-westernblot-P14.spv
- Rat-cortex-westernblot-P14.sav
- Rat-cortex-westernblot-P42.sav
- Rat-Righting reflex test.spv
- Rat-blood-ELISA-P42.spv
- Rat-blood-ELISA-P42.sav
- Rat-blood-ELISA-P14.spv
- Rat-Righting reflex test.sav
- Rat-Correlations-blood-cortex-TNAP-P42.spv
- Rat-Correlations-blood-cortex-TNAP-P42.sav
- Rat-blood-ELISA-P14.sav
- Rat-Correlations-ELISA-P42-TNAP-CRP-IL10.spv
- Rat-Correlations-blood-cortex-TNAP-P14.spv
- Rat-Correlations-blood-cortex-TNAP-P14.sav
- Rat-Correlations-ELISA-P42-TNAP-CRP-IL10.sav
- Rat-Correlations-ELISA-P14-TNAP-CRP-IL10.spv
- Rat-Balance beam test.sav
- Rat-Correlations-ELISA-P14-TNAP-CRP-IL10.sav
- Rat-Balance beam test.spv
- Human-Correlations-TNAP-25(OH)D-CRP.spv
- Human-clinical data.spv
- Human-Correlations-TNAP-25(OH)D-CRP.sav
- Human-clinical data.sav
